# Supplementary material for: Sense of Coherence in the Trauma–Fibromyalgia Relationship: Mediation and Moderation Findings from a 2099-Participant Cohort
Source: Eur J Investig Health Psychol Educ. 2026 Mar 23;16(3):45. doi: 10.3390/ejihpe16030045 (PMC13025946; doi:10.3390/ejihpe16030045)
Supplement: Supplementary file 1 [file ejihpe-16-00045-s001.zip]

Archive with 1 entries (1 files):
- ejihpe-4134259-supplementary.pdf
